# Supplementary material for: A cis-Acting Mutation in the PxABCG1 Promoter Is Associated with Cry1Ac Resistance in Plutella xylostella (L.)
Source: Int J Mol Sci. 2021 Jun 5;22(11):6106. doi: 10.3390/ijms22116106 (PMC8201282; doi:10.3390/ijms22116106)
Supplement: Supplementary file 1 [file ijms-22-06106-s001.zip]

Archive with 1 entries (1 files):
- ijms-1224940-supplementary.pdf
